# Supplementary material for: Purine metabolism-related gene expression signature predicts survival outcome and indicates immune microenvironment profile of gliomas
Source: Front Pharmacol. 2022 Nov 10;13:1038272. doi: 10.3389/fphar.2022.1038272 (PMC9685320; doi:10.3389/fphar.2022.1038272)
Supplement: Supplementary file 1 [file Table4.CSV]

Hugo_Symbol	highrisk	lowrisk	pval	or	ci.up	ci.low	adjPval
IDH1	7	382	7.52077570229295e-106	0.00481256895306864	0.0108978958845849	0.00181744668959399	4.61023550550558e-103
PTEN	65	8	8.1853533150104e-27	24.082446116841	59.5441577894847	11.1635223760573	2.50881079105069e-24
EGFR	65	13	3.22683270435756e-23	14.6467217860125	29.858566085737	7.7136408054342	6.59349482590395e-21
ATRX	16	183	2.93747745787761e-21	0.114645041542358	0.199296390037588	0.0620156870071528	4.50168420419744e-19
CIC	3	106	1.45279522272039e-16	0.04540562135176	0.139350555107238	0.0090798727353097	1.78112694305519e-14
TP53	56	235	5.42151781226226e-11	0.312553800928334	0.453233664868326	0.213514168833157	5.53898403152795e-09
NF1	33	14	4.17101316383043e-08	5.63988683500463	11.7042930363288	2.85403957087004	3.65261581346865e-06
FUBP1	1	45	2.59168115835935e-07	0.0418602381444697	0.24925778863866	0.00103411832860172	1.98587568759285e-05
NOTCH1	0	36	1.00134242682315e-06	0	0.20958787566725	0	6.82025452936209e-05
TTN	54	46	1.29208290542838e-06	2.95204860439115	4.68298141083751	1.86817209445716	7.920468210276e-05
RB1	16	3	3.43391497535582e-06	11.9214967918126	64.684398542066	3.35765987600398	0.00019136271635392
AHNAK2	16	4	1.22133264062337e-05	8.92596394298027	37.169510305331	2.82963959355837	0.00062389742391844
SPTA1	17	5	1.44783441859158e-05	7.61046201623997	26.7776126203351	2.64559460556854	0.000682709614305106
HYDIN	14	4	8.13644056234663e-05	7.73120087835327	32.6497802950187	2.3875431091305	0.00356259861765606
KEL	14	5	0.000220218456640127	6.17233747131614	22.2111045892964	2.06439338210366	0.00899959426135986
PCDH11X	9	1	0.000250357590316671	19.5005706228897	856.582153914195	2.67092113977156	0.00902760016847761
SEMA3C	9	1	0.000250357590316671	19.5005706228897	856.582153914195	2.67092113977156	0.00902760016847761
COL6A3	16	7	0.000323581203975307	5.06910950673442	14.8201279882518	1.93482603713235	0.0098833806256399
CDH9	7	0	0.000349656189348354	Inf	Inf	3.06937907838436	0.0098833806256399
SCN9A	7	0	0.000349656189348354	Inf	Inf	3.06937907838436	0.0098833806256399
ZFP42	7	0	0.000349656189348354	Inf	Inf	3.06937907838436	0.0098833806256399
LAMA1	10	2	0.000370828310586815	10.8655187525483	102.965629171026	2.28545846389975	0.0098833806256399
RIMS2	10	2	0.000370828310586815	10.8655187525483	102.965629171026	2.28545846389975	0.0098833806256399
RYR2	21	14	0.0006356167860878	3.36183904740248	7.31633656602576	1.59083685959505	0.0162347120779926
ARHGEF5	8	1	0.000716792148355232	17.2493490080018	767.288495036982	2.28664942674961	0.0168997533439137
SLIT3	8	1	0.000716792148355232	17.2493490080018	767.288495036982	2.28664942674961	0.0168997533439137
CALN1	9	2	0.000988386954301737	9.73325917234604	93.4073207978873	1.98882377208679	0.0204500088852181
ADAM29	6	0	0.001100897705077	Inf	Inf	2.49643357182899	0.0204500088852181
INPP5J	6	0	0.001100897705077	Inf	Inf	2.49643357182899	0.0204500088852181
MC3R	6	0	0.001100897705077	Inf	Inf	2.49643357182899	0.0204500088852181
OR4N2	6	0	0.001100897705077	Inf	Inf	2.49643357182899	0.0204500088852181
PSD4	6	0	0.001100897705077	Inf	Inf	2.49643357182899	0.0204500088852181
SVOPL	6	0	0.001100897705077	Inf	Inf	2.49643357182899	0.0204500088852181
GRM3	10	3	0.00115110875566154	7.23193956537743	41.3797654588577	1.83565973721984	0.0207538137417801
POM121L12	7	1	0.0020224995015378	15.0205615924628	678.804062860746	1.90916399232756	0.0354226341269335
LRFN5	8	2	0.00258253038050948	8.60982929368639	84.1177442613091	1.69708766135766	0.0415222289941245
TRIML1	8	2	0.00258253038050948	8.60982929368639	84.1177442613091	1.69708766135766	0.0415222289941245
TRPM2	8	2	0.00258253038050948	8.60982929368639	84.1177442613091	1.69708766135766	0.0415222289941245
COL22A1	9	3	0.00284106288544649	6.47699518159044	37.5914886140129	1.59426265921311	0.0415222289941245
DNAH2	9	3	0.00284106288544649	6.47699518159044	37.5914886140129	1.59426265921311	0.0415222289941245
RELN	10	4	0.00288875237003104	5.41338420544229	23.9394747254117	1.53807375970886	0.0415222289941245
SMARCA4	2	26	0.0029953475976175	0.15262760598627	0.619713052369977	0.0174147117305783	0.0415222289941245
CREB3L3	5	0	0.00345454107455195	Inf	Inf	1.93497300085283	0.0415222289941245
CUL1	5	0	0.00345454107455195	Inf	Inf	1.93497300085283	0.0415222289941245
IGHD	5	0	0.00345454107455195	Inf	Inf	1.93497300085283	0.0415222289941245
KIF1B	5	0	0.00345454107455195	Inf	Inf	1.93497300085283	0.0415222289941245
MRGPRE	5	0	0.00345454107455195	Inf	Inf	1.93497300085283	0.0415222289941245
PCMTD1	5	0	0.00345454107455195	Inf	Inf	1.93497300085283	0.0415222289941245
PDE6B	5	0	0.00345454107455195	Inf	Inf	1.93497300085283	0.0415222289941245
SLCO5A1	5	0	0.00345454107455195	Inf	Inf	1.93497300085283	0.0415222289941245
TRAT1	5	0	0.00345454107455195	Inf	Inf	1.93497300085283	0.0415222289941245
OBSCN	17	12	0.00367166903049449	3.1238191652387	7.32233169539881	1.37510626377706	0.0432833291479446
PKHD1	14	8	0.00402939477822808	3.8336181799676	10.7303962217728	1.47238167855103	0.0466041320576191
