# Supplementary material for: Purine metabolism-related gene expression signature predicts survival outcome and indicates immune microenvironment profile of gliomas
Source: Front Pharmacol. 2022 Nov 10;13:1038272. doi: 10.3389/fphar.2022.1038272 (PMC9685320; doi:10.3389/fphar.2022.1038272)
Supplement: Supplementary file 3 [file Table3.CSV]

Hugo_Symbol	cluster1	cluster2	pval	or	ci.up	ci.low	adjPval
IDH1	373	21	2.29003533416306e-92	70.1767014125677	126.8388325848	40.4277901264697	1.68088593527569e-89
EGFR	8	71	1.0417993205676e-27	0.0419169773973945	0.0898650313285908	0.0170255490560061	3.8234035064831e-25
PTEN	6	67	2.29482418913824e-27	0.0340272503836955	0.0801874465796079	0.011825505830395	5.6146698494249e-25
ATRX	177	22	7.76138064153775e-19	6.59509247967291	11.2149603660269	4.03827754879059	1.42421334772218e-16
CIC	106	4	3.58782931333945e-17	18.3681776630895	69.5090179605071	6.81110080537531	5.26693343198231e-15
FUBP1	46	1	3.16105773249237e-08	27.1921083036481	1099.16424215242	4.57435409152898	3.867027292749e-06
RB1	1	18	4.32530701891874e-08	0.0273069533450385	0.175291737905858	0.000655993083757942	4.53539335983765e-06
AHNAK2	2	18	2.98077447787866e-07	0.0547210969178746	0.232012622658297	0.00610845946922269	2.73486058345367e-05
TP53	221	72	9.38330405974336e-07	2.31042622095091	3.29890384931209	1.62747864766684	7.6526057553907e-05
NOTCH1	37	1	1.68164897612381e-06	21.3653594254026	868.939196547345	3.55175719579159	0.000123433034847488
SPTA1	4	19	2.16504083163538e-06	0.103621288220238	0.317277915707613	0.0253033744359125	0.000135144824811553
HYDIN	2	16	2.20945217675563e-06	0.0621472268511769	0.268237517786151	0.00687422239466991	0.000135144824811553
TTN	46	55	1.19414869684256e-05	0.376762109266139	0.592754948777215	0.238519965624726	0.000674234725755723
SEMA3C	0	10	2.19548934658344e-05	0	0.22947330823166	0	0.00115106370028018
RIMS2	1	11	6.1388635525995e-05	0.0461779190038587	0.32150712163299	0.00107095924279191	0.00280869573924575
ARHGEF5	0	9	6.50515361950649e-05	0	0.26171108479555	0	0.00280869573924575
MYOCD	0	9	6.50515361950649e-05	0	0.26171108479555	0	0.00280869573924575
NF1	18	29	9.877000666415e-05	0.300278350244578	0.574820584920196	0.153023233077834	0.00402762138286034
RELN	2	12	0.000107827985351651	0.0844139013884672	0.384391515572724	0.00909253403513669	0.00416556532884799
COL6A3	6	17	0.000153778088915925	0.176129709101568	0.476856058054962	0.0560092030287787	0.00564365586321444
SCN5A	1	10	0.000167633685789994	0.0510290451533407	0.362849676820409	0.00117342851288206	0.00585919644618361
DOCK5	4	14	0.000191748362780254	0.143982306002653	0.46587729624286	0.0340737736315093	0.00639742264912303
GRM3	2	11	0.000276547371539431	0.0925057212705869	0.429537344343211	0.00987703306933022	0.00882546829173663
MROH2B	4	13	0.000449373557273503	0.155776636780974	0.512178362802119	0.0365519076619935	0.0109306716940881
LRFN5	1	9	0.00045292132075814	0.0569573452457187	0.415649907902155	0.00129642427449321	0.0109306716940881
PCDH11X	1	9	0.00045292132075814	0.0569573452457187	0.415649907902155	0.00129642427449321	0.0109306716940881
TRIML1	1	9	0.00045292132075814	0.0569573452457187	0.415649907902155	0.00129642427449321	0.0109306716940881
TRPV5	1	9	0.00045292132075814	0.0569573452457187	0.415649907902155	0.00129642427449321	0.0109306716940881
ABCA5	0	7	0.000565893084980036	0	0.361399460459089	0	0.0109306716940881
ADAMTS15	0	7	0.000565893084980036	0	0.361399460459089	0	0.0109306716940881
BRCA1	0	7	0.000565893084980036	0	0.361399460459089	0	0.0109306716940881
CHL1	0	7	0.000565893084980036	0	0.361399460459089	0	0.0109306716940881
GRM8	0	7	0.000565893084980036	0	0.361399460459089	0	0.0109306716940881
HECW1	0	7	0.000565893084980036	0	0.361399460459089	0	0.0109306716940881
SCN9A	0	7	0.000565893084980036	0	0.361399460459089	0	0.0109306716940881
SEMG1	0	7	0.000565893084980036	0	0.361399460459089	0	0.0109306716940881
TENM4	0	7	0.000565893084980036	0	0.361399460459089	0	0.0109306716940881
ZFP42	0	7	0.000565893084980036	0	0.361399460459089	0	0.0109306716940881
ABCB1	2	10	0.00069885893710999	0.102236661043699	0.485928144330413	0.0107987958319108	0.0125112795082618
DNAH2	2	10	0.00069885893710999	0.102236661043699	0.485928144330413	0.0107987958319108	0.0125112795082618
LAMA1	2	10	0.00069885893710999	0.102236661043699	0.485928144330413	0.0107987958319108	0.0125112795082618
KEL	5	14	0.000769468422822573	0.180356407562401	0.538835178843682	0.0501556690003256	0.0134473767226611
FLG	14	22	0.00098277614773818	0.315689220005255	0.660802502248272	0.146044379451348	0.0146522908935203
HCN1	1	8	0.00120899928790183	0.0643663008125492	0.485268189826927	0.00144679819100917	0.0146522908935203
LZTR1	1	8	0.00120899928790183	0.0643663008125492	0.485268189826927	0.00144679819100917	0.0146522908935203
SLIT3	1	8	0.00120899928790183	0.0643663008125492	0.485268189826927	0.00144679819100917	0.0146522908935203
TMPRSS6	1	8	0.00120899928790183	0.0643663008125492	0.485268189826927	0.00144679819100917	0.0146522908935203
ADAM29	0	6	0.00166150344128842	0	0.444189560347782	0	0.0146522908935203
AFM	0	6	0.00166150344128842	0	0.444189560347782	0	0.0146522908935203
ATCAY	0	6	0.00166150344128842	0	0.444189560347782	0	0.0146522908935203
ATP11A	0	6	0.00166150344128842	0	0.444189560347782	0	0.0146522908935203
BRAF	0	6	0.00166150344128842	0	0.444189560347782	0	0.0146522908935203
CACNA1D	0	6	0.00166150344128842	0	0.444189560347782	0	0.0146522908935203
CDK13	0	6	0.00166150344128842	0	0.444189560347782	0	0.0146522908935203
CTTNBP2	0	6	0.00166150344128842	0	0.444189560347782	0	0.0146522908935203
DCAF12L1	0	6	0.00166150344128842	0	0.444189560347782	0	0.0146522908935203
EP400	0	6	0.00166150344128842	0	0.444189560347782	0	0.0146522908935203
FAM135B	0	6	0.00166150344128842	0	0.444189560347782	0	0.0146522908935203
FHOD3	0	6	0.00166150344128842	0	0.444189560347782	0	0.0146522908935203
GLIS1	0	6	0.00166150344128842	0	0.444189560347782	0	0.0146522908935203
GRM6	0	6	0.00166150344128842	0	0.444189560347782	0	0.0146522908935203
INPP5J	0	6	0.00166150344128842	0	0.444189560347782	0	0.0146522908935203
KCNQ5	0	6	0.00166150344128842	0	0.444189560347782	0	0.0146522908935203
MAST1	0	6	0.00166150344128842	0	0.444189560347782	0	0.0146522908935203
MC3R	0	6	0.00166150344128842	0	0.444189560347782	0	0.0146522908935203
OR4N2	0	6	0.00166150344128842	0	0.444189560347782	0	0.0146522908935203
OR52B2	0	6	0.00166150344128842	0	0.444189560347782	0	0.0146522908935203
PCDHA8	0	6	0.00166150344128842	0	0.444189560347782	0	0.0146522908935203
PCDHGB2	0	6	0.00166150344128842	0	0.444189560347782	0	0.0146522908935203
PDE4DIP	0	6	0.00166150344128842	0	0.444189560347782	0	0.0146522908935203
PSD4	0	6	0.00166150344128842	0	0.444189560347782	0	0.0146522908935203
PTPN3	0	6	0.00166150344128842	0	0.444189560347782	0	0.0146522908935203
RBM19	0	6	0.00166150344128842	0	0.444189560347782	0	0.0146522908935203
SBSN	0	6	0.00166150344128842	0	0.444189560347782	0	0.0146522908935203
SETBP1	0	6	0.00166150344128842	0	0.444189560347782	0	0.0146522908935203
SIPA1L3	0	6	0.00166150344128842	0	0.444189560347782	0	0.0146522908935203
SP100	0	6	0.00166150344128842	0	0.444189560347782	0	0.0146522908935203
SPHKAP	0	6	0.00166150344128842	0	0.444189560347782	0	0.0146522908935203
SULT1B1	0	6	0.00166150344128842	0	0.444189560347782	0	0.0146522908935203
SVOPL	0	6	0.00166150344128842	0	0.444189560347782	0	0.0146522908935203
ZSCAN18	0	6	0.00166150344128842	0	0.444189560347782	0	0.0146522908935203
CALN1	2	9	0.0017367156781148	0.11412202773578	0.558206080114061	0.0118754772953463	0.0146522908935203
CDH18	2	9	0.0017367156781148	0.11412202773578	0.558206080114061	0.0118754772953463	0.0146522908935203
FLG2	2	9	0.0017367156781148	0.11412202773578	0.558206080114061	0.0118754772953463	0.0146522908935203
SDK1	2	9	0.0017367156781148	0.11412202773578	0.558206080114061	0.0118754772953463	0.0146522908935203
SLCO6A1	2	9	0.0017367156781148	0.11412202773578	0.558206080114061	0.0118754772953463	0.0146522908935203
STAG2	2	9	0.0017367156781148	0.11412202773578	0.558206080114061	0.0118754772953463	0.0146522908935203
PKHD1	7	15	0.00210117819563765	0.235578164323707	0.625127309877388	0.0799748817236112	0.0171802010029782
MYH13	3	10	0.00210656415567852	0.153665051501942	0.604973260641386	0.0268984332900317	0.0171802010029782
TCHH	3	10	0.00210656415567852	0.153665051501942	0.604973260641386	0.0268984332900317	0.0171802010029782
FAT2	6	13	0.00271966256547939	0.234645576471644	0.672975223517466	0.0720760885422557	0.0195078497437473
ABLIM3	1	7	0.00318204678625845	0.0738895403127555	0.581066134387242	0.00163483324174745	0.0195078497437473
ADAMTS3	1	7	0.00318204678625845	0.0738895403127555	0.581066134387242	0.00163483324174745	0.0195078497437473
AOX1	1	7	0.00318204678625845	0.0738895403127555	0.581066134387242	0.00163483324174745	0.0195078497437473
CDH9	1	7	0.00318204678625845	0.0738895403127555	0.581066134387242	0.00163483324174745	0.0195078497437473
CPSF1	1	7	0.00318204678625845	0.0738895403127555	0.581066134387242	0.00163483324174745	0.0195078497437473
DSC3	1	7	0.00318204678625845	0.0738895403127555	0.581066134387242	0.00163483324174745	0.0195078497437473
ITSN1	1	7	0.00318204678625845	0.0738895403127555	0.581066134387242	0.00163483324174745	0.0195078497437473
LY75	1	7	0.00318204678625845	0.0738895403127555	0.581066134387242	0.00163483324174745	0.0195078497437473
POM121L12	1	7	0.00318204678625845	0.0738895403127555	0.581066134387242	0.00163483324174745	0.0195078497437473
STXBP5L	1	7	0.00318204678625845	0.0738895403127555	0.581066134387242	0.00163483324174745	0.0195078497437473
TIAM2	1	7	0.00318204678625845	0.0738895403127555	0.581066134387242	0.00163483324174745	0.0195078497437473
TMEM132D	1	7	0.00318204678625845	0.0738895403127555	0.581066134387242	0.00163483324174745	0.0195078497437473
TRHDE	1	7	0.00318204678625845	0.0738895403127555	0.581066134387242	0.00163483324174745	0.0195078497437473
PDGFRA	4	11	0.00387530703622288	0.185792416510985	0.636397692830625	0.0426376296555654	0.0195078497437473
AHNAK	2	8	0.0042333111564766	0.128963612380628	0.653895535610418	0.0132517932384204	0.0195078497437473
CACNA1E	2	8	0.0042333111564766	0.128963612380628	0.653895535610418	0.0132517932384204	0.0195078497437473
PIK3CG	2	8	0.0042333111564766	0.128963612380628	0.653895535610418	0.0132517932384204	0.0195078497437473
TRPM2	2	8	0.0042333111564766	0.128963612380628	0.653895535610418	0.0132517932384204	0.0195078497437473
COL22A1	3	9	0.00485028590112923	0.171508585395693	0.696344280645925	0.0295885296499295	0.0195078497437473
ENPEP	3	9	0.00485028590112923	0.171508585395693	0.696344280645925	0.0295885296499295	0.0195078497437473
F8	3	9	0.00485028590112923	0.171508585395693	0.696344280645925	0.0295885296499295	0.0195078497437473
ABCA9	0	5	0.00486367370995335	0	0.572885727762368	0	0.0195078497437473
ABCC5	0	5	0.00486367370995335	0	0.572885727762368	0	0.0195078497437473
ANKHD1	0	5	0.00486367370995335	0	0.572885727762368	0	0.0195078497437473
APC	0	5	0.00486367370995335	0	0.572885727762368	0	0.0195078497437473
ARMC4	0	5	0.00486367370995335	0	0.572885727762368	0	0.0195078497437473
BBS9	0	5	0.00486367370995335	0	0.572885727762368	0	0.0195078497437473
BCAR3	0	5	0.00486367370995335	0	0.572885727762368	0	0.0195078497437473
BRWD3	0	5	0.00486367370995335	0	0.572885727762368	0	0.0195078497437473
C9orf131	0	5	0.00486367370995335	0	0.572885727762368	0	0.0195078497437473
CDH1	0	5	0.00486367370995335	0	0.572885727762368	0	0.0195078497437473
CLCNKB	0	5	0.00486367370995335	0	0.572885727762368	0	0.0195078497437473
CNGA1	0	5	0.00486367370995335	0	0.572885727762368	0	0.0195078497437473
CNTNAP3	0	5	0.00486367370995335	0	0.572885727762368	0	0.0195078497437473
CPNE8	0	5	0.00486367370995335	0	0.572885727762368	0	0.0195078497437473
CREB3L3	0	5	0.00486367370995335	0	0.572885727762368	0	0.0195078497437473
CRTAC1	0	5	0.00486367370995335	0	0.572885727762368	0	0.0195078497437473
CUL1	0	5	0.00486367370995335	0	0.572885727762368	0	0.0195078497437473
CUX2	0	5	0.00486367370995335	0	0.572885727762368	0	0.0195078497437473
DGKZ	0	5	0.00486367370995335	0	0.572885727762368	0	0.0195078497437473
ELMO1	0	5	0.00486367370995335	0	0.572885727762368	0	0.0195078497437473
EPHB2	0	5	0.00486367370995335	0	0.572885727762368	0	0.0195078497437473
FN1	0	5	0.00486367370995335	0	0.572885727762368	0	0.0195078497437473
FZD9	0	5	0.00486367370995335	0	0.572885727762368	0	0.0195078497437473
GPR37	0	5	0.00486367370995335	0	0.572885727762368	0	0.0195078497437473
IFT172	0	5	0.00486367370995335	0	0.572885727762368	0	0.0195078497437473
KCNC2	0	5	0.00486367370995335	0	0.572885727762368	0	0.0195078497437473
KCNH1	0	5	0.00486367370995335	0	0.572885727762368	0	0.0195078497437473
KIAA1211L	0	5	0.00486367370995335	0	0.572885727762368	0	0.0195078497437473
KIF1B	0	5	0.00486367370995335	0	0.572885727762368	0	0.0195078497437473
KRTAP4-6	0	5	0.00486367370995335	0	0.572885727762368	0	0.0195078497437473
LILRA6	0	5	0.00486367370995335	0	0.572885727762368	0	0.0195078497437473
LRRC66	0	5	0.00486367370995335	0	0.572885727762368	0	0.0195078497437473
LRRK2	0	5	0.00486367370995335	0	0.572885727762368	0	0.0195078497437473
MAP3K9	0	5	0.00486367370995335	0	0.572885727762368	0	0.0195078497437473
MATN4	0	5	0.00486367370995335	0	0.572885727762368	0	0.0195078497437473
MPO	0	5	0.00486367370995335	0	0.572885727762368	0	0.0195078497437473
MRGPRE	0	5	0.00486367370995335	0	0.572885727762368	0	0.0195078497437473
MTMR12	0	5	0.00486367370995335	0	0.572885727762368	0	0.0195078497437473
MYO1D	0	5	0.00486367370995335	0	0.572885727762368	0	0.0195078497437473
NOD1	0	5	0.00486367370995335	0	0.572885727762368	0	0.0195078497437473
NUP205	0	5	0.00486367370995335	0	0.572885727762368	0	0.0195078497437473
OR1N1	0	5	0.00486367370995335	0	0.572885727762368	0	0.0195078497437473
OR2T3	0	5	0.00486367370995335	0	0.572885727762368	0	0.0195078497437473
OR9G4	0	5	0.00486367370995335	0	0.572885727762368	0	0.0195078497437473
PABPC1L	0	5	0.00486367370995335	0	0.572885727762368	0	0.0195078497437473
PDE11A	0	5	0.00486367370995335	0	0.572885727762368	0	0.0195078497437473
PHKA1	0	5	0.00486367370995335	0	0.572885727762368	0	0.0195078497437473
RANBP17	0	5	0.00486367370995335	0	0.572885727762368	0	0.0195078497437473
RASAL1	0	5	0.00486367370995335	0	0.572885727762368	0	0.0195078497437473
RBMS3	0	5	0.00486367370995335	0	0.572885727762368	0	0.0195078497437473
RXFP1	0	5	0.00486367370995335	0	0.572885727762368	0	0.0195078497437473
SCAF4	0	5	0.00486367370995335	0	0.572885727762368	0	0.0195078497437473
SH3RF2	0	5	0.00486367370995335	0	0.572885727762368	0	0.0195078497437473
SKIV2L	0	5	0.00486367370995335	0	0.572885727762368	0	0.0195078497437473
SLC13A2	0	5	0.00486367370995335	0	0.572885727762368	0	0.0195078497437473
SLC5A7	0	5	0.00486367370995335	0	0.572885727762368	0	0.0195078497437473
SLCO5A1	0	5	0.00486367370995335	0	0.572885727762368	0	0.0195078497437473
ST18	0	5	0.00486367370995335	0	0.572885727762368	0	0.0195078497437473
SYN3	0	5	0.00486367370995335	0	0.572885727762368	0	0.0195078497437473
T	0	5	0.00486367370995335	0	0.572885727762368	0	0.0195078497437473
TBC1D8	0	5	0.00486367370995335	0	0.572885727762368	0	0.0195078497437473
TRAPPC8	0	5	0.00486367370995335	0	0.572885727762368	0	0.0195078497437473
TRAT1	0	5	0.00486367370995335	0	0.572885727762368	0	0.0195078497437473
TRPM3	0	5	0.00486367370995335	0	0.572885727762368	0	0.0195078497437473
TRPV4	0	5	0.00486367370995335	0	0.572885727762368	0	0.0195078497437473
TSGA13	0	5	0.00486367370995335	0	0.572885727762368	0	0.0195078497437473
XIRP2	0	5	0.00486367370995335	0	0.572885727762368	0	0.0195078497437473
YY1AP1	0	5	0.00486367370995335	0	0.572885727762368	0	0.0195078497437473
ZNF28	0	5	0.00486367370995335	0	0.572885727762368	0	0.0195078497437473
ZNF536	0	5	0.00486367370995335	0	0.572885727762368	0	0.0195078497437473
ZNF81	0	5	0.00486367370995335	0	0.572885727762368	0	0.0195078497437473
MUC17	10	16	0.00533678227454064	0.316128671475801	0.7558890845214	0.125863693080105	0.0212891205951784
RYR2	15	20	0.00574223104885101	0.37653182424319	0.79195089371065	0.175396795869846	0.0227826896749008
PCLO	13	18	0.00663704879323164	0.36436230289837	0.803981150552545	0.160739802618776	0.0261913645926453
ABCC4	1	6	0.00823516557913869	0.0865820625947223	0.720556209850019	0.00187669928669679	0.0273511834166869
ADAMTS12	1	6	0.00823516557913869	0.0865820625947223	0.720556209850019	0.00187669928669679	0.0273511834166869
ADAMTSL1	1	6	0.00823516557913869	0.0865820625947223	0.720556209850019	0.00187669928669679	0.0273511834166869
CABIN1	1	6	0.00823516557913869	0.0865820625947223	0.720556209850019	0.00187669928669679	0.0273511834166869
CCDC132	1	6	0.00823516557913869	0.0865820625947223	0.720556209850019	0.00187669928669679	0.0273511834166869
CENPF	1	6	0.00823516557913869	0.0865820625947223	0.720556209850019	0.00187669928669679	0.0273511834166869
CHD5	1	6	0.00823516557913869	0.0865820625947223	0.720556209850019	0.00187669928669679	0.0273511834166869
DDX26B	1	6	0.00823516557913869	0.0865820625947223	0.720556209850019	0.00187669928669679	0.0273511834166869
DSG3	1	6	0.00823516557913869	0.0865820625947223	0.720556209850019	0.00187669928669679	0.0273511834166869
EPHA10	1	6	0.00823516557913869	0.0865820625947223	0.720556209850019	0.00187669928669679	0.0273511834166869
GABRB2	1	6	0.00823516557913869	0.0865820625947223	0.720556209850019	0.00187669928669679	0.0273511834166869
GPR133	1	6	0.00823516557913869	0.0865820625947223	0.720556209850019	0.00187669928669679	0.0273511834166869
HELZ	1	6	0.00823516557913869	0.0865820625947223	0.720556209850019	0.00187669928669679	0.0273511834166869
HEPHL1	1	6	0.00823516557913869	0.0865820625947223	0.720556209850019	0.00187669928669679	0.0273511834166869
HTR5A	1	6	0.00823516557913869	0.0865820625947223	0.720556209850019	0.00187669928669679	0.0273511834166869
KIAA1551	1	6	0.00823516557913869	0.0865820625947223	0.720556209850019	0.00187669928669679	0.0273511834166869
LRFN2	1	6	0.00823516557913869	0.0865820625947223	0.720556209850019	0.00187669928669679	0.0273511834166869
LRRIQ1	1	6	0.00823516557913869	0.0865820625947223	0.720556209850019	0.00187669928669679	0.0273511834166869
MAG	1	6	0.00823516557913869	0.0865820625947223	0.720556209850019	0.00187669928669679	0.0273511834166869
MEGF8	1	6	0.00823516557913869	0.0865820625947223	0.720556209850019	0.00187669928669679	0.0273511834166869
NOS3	1	6	0.00823516557913869	0.0865820625947223	0.720556209850019	0.00187669928669679	0.0273511834166869
NWD1	1	6	0.00823516557913869	0.0865820625947223	0.720556209850019	0.00187669928669679	0.0273511834166869
OR2T6	1	6	0.00823516557913869	0.0865820625947223	0.720556209850019	0.00187669928669679	0.0273511834166869
PCDHA12	1	6	0.00823516557913869	0.0865820625947223	0.720556209850019	0.00187669928669679	0.0273511834166869
PCDHA3	1	6	0.00823516557913869	0.0865820625947223	0.720556209850019	0.00187669928669679	0.0273511834166869
PEAR1	1	6	0.00823516557913869	0.0865820625947223	0.720556209850019	0.00187669928669679	0.0273511834166869
PIK3CB	1	6	0.00823516557913869	0.0865820625947223	0.720556209850019	0.00187669928669679	0.0273511834166869
PLCXD3	1	6	0.00823516557913869	0.0865820625947223	0.720556209850019	0.00187669928669679	0.0273511834166869
PTPRS	1	6	0.00823516557913869	0.0865820625947223	0.720556209850019	0.00187669928669679	0.0273511834166869
RNF213	1	6	0.00823516557913869	0.0865820625947223	0.720556209850019	0.00187669928669679	0.0273511834166869
SLC26A3	1	6	0.00823516557913869	0.0865820625947223	0.720556209850019	0.00187669928669679	0.0273511834166869
SLC4A1	1	6	0.00823516557913869	0.0865820625947223	0.720556209850019	0.00187669928669679	0.0273511834166869
TLL1	1	6	0.00823516557913869	0.0865820625947223	0.720556209850019	0.00187669928669679	0.0273511834166869
WDR63	1	6	0.00823516557913869	0.0865820625947223	0.720556209850019	0.00187669928669679	0.0273511834166869
ZFHX3	1	6	0.00823516557913869	0.0865820625947223	0.720556209850019	0.00187669928669679	0.0273511834166869
OBSCN	12	17	0.00849199873480211	0.356982952373758	0.810070395208614	0.152488809403807	0.0280771489700214
ADCY1	2	7	0.0100877130305066	0.148041689900454	0.786289960089843	0.0148649525548684	0.0309806751648195
AMPD1	2	7	0.0100877130305066	0.148041689900454	0.786289960089843	0.0148649525548684	0.0309806751648195
ANK2	2	7	0.0100877130305066	0.148041689900454	0.786289960089843	0.0148649525548684	0.0309806751648195
ATP2B3	2	7	0.0100877130305066	0.148041689900454	0.786289960089843	0.0148649525548684	0.0309806751648195
CACNA2D1	2	7	0.0100877130305066	0.148041689900454	0.786289960089843	0.0148649525548684	0.0309806751648195
CARD11	2	7	0.0100877130305066	0.148041689900454	0.786289960089843	0.0148649525548684	0.0309806751648195
CARD6	2	7	0.0100877130305066	0.148041689900454	0.786289960089843	0.0148649525548684	0.0309806751648195
CNTNAP2	2	7	0.0100877130305066	0.148041689900454	0.786289960089843	0.0148649525548684	0.0309806751648195
GABRA1	2	7	0.0100877130305066	0.148041689900454	0.786289960089843	0.0148649525548684	0.0309806751648195
HHIPL2	2	7	0.0100877130305066	0.148041689900454	0.786289960089843	0.0148649525548684	0.0309806751648195
KSR2	2	7	0.0100877130305066	0.148041689900454	0.786289960089843	0.0148649525548684	0.0309806751648195
MYO7B	2	7	0.0100877130305066	0.148041689900454	0.786289960089843	0.0148649525548684	0.0309806751648195
PKD1L2	2	7	0.0100877130305066	0.148041689900454	0.786289960089843	0.0148649525548684	0.0309806751648195
PLCG2	2	7	0.0100877130305066	0.148041689900454	0.786289960089843	0.0148649525548684	0.0309806751648195
PLEKHG4B	2	7	0.0100877130305066	0.148041689900454	0.786289960089843	0.0148649525548684	0.0309806751648195
TEX15	2	7	0.0100877130305066	0.148041689900454	0.786289960089843	0.0148649525548684	0.0309806751648195
TRIM51	2	7	0.0100877130305066	0.148041689900454	0.786289960089843	0.0148649525548684	0.0309806751648195
DNAH5	8	13	0.0102343325673181	0.314217035017445	0.832621548973502	0.111072922027534	0.0313000004350479
IDH2	20	2	0.0105563883832321	5.50893706252078	49.0485612458779	1.31862512147573	0.0321509920053626
CACNA1S	5	10	0.0122881913565331	0.257143390132436	0.838148952036189	0.0680689696454323	0.0366647660800621
DNAH11	5	10	0.0122881913565331	0.257143390132436	0.838148952036189	0.0680689696454323	0.0366647660800621
DNAH7	5	10	0.0122881913565331	0.257143390132436	0.838148952036189	0.0680689696454323	0.0366647660800621
FBN2	5	10	0.0122881913565331	0.257143390132436	0.838148952036189	0.0680689696454323	0.0366647660800621
SETD2	5	10	0.0122881913565331	0.257143390132436	0.838148952036189	0.0680689696454323	0.0366647660800621
DNAH17	7	12	0.0126293382796604	0.298563476264295	0.836597132707752	0.0980719330108431	0.0375300983695173
ANO2	4	9	0.0147255062735137	0.229127181128379	0.832423993421474	0.0509860561917512	0.0432340864190363
COL1A2	4	9	0.0147255062735137	0.229127181128379	0.832423993421474	0.0509860561917512	0.0432340864190363
PRDM9	4	9	0.0147255062735137	0.229127181128379	0.832423993421474	0.0509860561917512	0.0432340864190363
MUC5B	6	11	0.0168828591347366	0.279824005957349	0.838839023256877	0.0837575889390328	0.0453310691985388
ZBTB20	19	2	0.0173421519338342	5.22092222248975	46.6420229332897	1.2412496652529	0.0453310691985388
F5	3	8	0.0197325068374123	0.193808761118274	0.817744489028475	0.032781113587741	0.0453310691985388
GABRA6	3	8	0.0197325068374123	0.193808761118274	0.817744489028475	0.032781113587741	0.0453310691985388
PTPN11	3	8	0.0197325068374123	0.193808761118274	0.817744489028475	0.032781113587741	0.0453310691985388
UGGT1	3	8	0.0197325068374123	0.193808761118274	0.817744489028475	0.032781113587741	0.0453310691985388
WBSCR17	3	8	0.0197325068374123	0.193808761118274	0.817744489028475	0.032781113587741	0.0453310691985388
ALDH3A1	1	5	0.0208745250532781	0.104352436403091	0.940889342981009	0.00219936973593027	0.0453310691985388
ARAP2	1	5	0.0208745250532781	0.104352436403091	0.940889342981009	0.00219936973593027	0.0453310691985388
ARHGEF16	1	5	0.0208745250532781	0.104352436403091	0.940889342981009	0.00219936973593027	0.0453310691985388
ASCC3	1	5	0.0208745250532781	0.104352436403091	0.940889342981009	0.00219936973593027	0.0453310691985388
CADPS	1	5	0.0208745250532781	0.104352436403091	0.940889342981009	0.00219936973593027	0.0453310691985388
CD209	1	5	0.0208745250532781	0.104352436403091	0.940889342981009	0.00219936973593027	0.0453310691985388
CDKN2A	1	5	0.0208745250532781	0.104352436403091	0.940889342981009	0.00219936973593027	0.0453310691985388
CHD3	1	5	0.0208745250532781	0.104352436403091	0.940889342981009	0.00219936973593027	0.0453310691985388
CHRDL1	1	5	0.0208745250532781	0.104352436403091	0.940889342981009	0.00219936973593027	0.0453310691985388
COL11A2	1	5	0.0208745250532781	0.104352436403091	0.940889342981009	0.00219936973593027	0.0453310691985388
COL4A2	1	5	0.0208745250532781	0.104352436403091	0.940889342981009	0.00219936973593027	0.0453310691985388
COL5A1	1	5	0.0208745250532781	0.104352436403091	0.940889342981009	0.00219936973593027	0.0453310691985388
COL6A2	1	5	0.0208745250532781	0.104352436403091	0.940889342981009	0.00219936973593027	0.0453310691985388
CTNND2	1	5	0.0208745250532781	0.104352436403091	0.940889342981009	0.00219936973593027	0.0453310691985388
DEPDC5	1	5	0.0208745250532781	0.104352436403091	0.940889342981009	0.00219936973593027	0.0453310691985388
DICER1	1	5	0.0208745250532781	0.104352436403091	0.940889342981009	0.00219936973593027	0.0453310691985388
DLC1	1	5	0.0208745250532781	0.104352436403091	0.940889342981009	0.00219936973593027	0.0453310691985388
DNHD1	1	5	0.0208745250532781	0.104352436403091	0.940889342981009	0.00219936973593027	0.0453310691985388
DOCK2	1	5	0.0208745250532781	0.104352436403091	0.940889342981009	0.00219936973593027	0.0453310691985388
DPP10	1	5	0.0208745250532781	0.104352436403091	0.940889342981009	0.00219936973593027	0.0453310691985388
DROSHA	1	5	0.0208745250532781	0.104352436403091	0.940889342981009	0.00219936973593027	0.0453310691985388
DYNC1I1	1	5	0.0208745250532781	0.104352436403091	0.940889342981009	0.00219936973593027	0.0453310691985388
FBXW10	1	5	0.0208745250532781	0.104352436403091	0.940889342981009	0.00219936973593027	0.0453310691985388
GABRA4	1	5	0.0208745250532781	0.104352436403091	0.940889342981009	0.00219936973593027	0.0453310691985388
GAS2L2	1	5	0.0208745250532781	0.104352436403091	0.940889342981009	0.00219936973593027	0.0453310691985388
GFRAL	1	5	0.0208745250532781	0.104352436403091	0.940889342981009	0.00219936973593027	0.0453310691985388
GPR179	1	5	0.0208745250532781	0.104352436403091	0.940889342981009	0.00219936973593027	0.0453310691985388
GRHL3	1	5	0.0208745250532781	0.104352436403091	0.940889342981009	0.00219936973593027	0.0453310691985388
GRIK3	1	5	0.0208745250532781	0.104352436403091	0.940889342981009	0.00219936973593027	0.0453310691985388
HIRA	1	5	0.0208745250532781	0.104352436403091	0.940889342981009	0.00219936973593027	0.0453310691985388
IGHMBP2	1	5	0.0208745250532781	0.104352436403091	0.940889342981009	0.00219936973593027	0.0453310691985388
IL4R	1	5	0.0208745250532781	0.104352436403091	0.940889342981009	0.00219936973593027	0.0453310691985388
INSRR	1	5	0.0208745250532781	0.104352436403091	0.940889342981009	0.00219936973593027	0.0453310691985388
IRAK3	1	5	0.0208745250532781	0.104352436403091	0.940889342981009	0.00219936973593027	0.0453310691985388
KCNA4	1	5	0.0208745250532781	0.104352436403091	0.940889342981009	0.00219936973593027	0.0453310691985388
KCTD16	1	5	0.0208745250532781	0.104352436403091	0.940889342981009	0.00219936973593027	0.0453310691985388
KDM2B	1	5	0.0208745250532781	0.104352436403091	0.940889342981009	0.00219936973593027	0.0453310691985388
KIAA0232	1	5	0.0208745250532781	0.104352436403091	0.940889342981009	0.00219936973593027	0.0453310691985388
MAGEA6	1	5	0.0208745250532781	0.104352436403091	0.940889342981009	0.00219936973593027	0.0453310691985388
MYO9B	1	5	0.0208745250532781	0.104352436403091	0.940889342981009	0.00219936973593027	0.0453310691985388
MYOM1	1	5	0.0208745250532781	0.104352436403091	0.940889342981009	0.00219936973593027	0.0453310691985388
NLRP11	1	5	0.0208745250532781	0.104352436403091	0.940889342981009	0.00219936973593027	0.0453310691985388
NUP153	1	5	0.0208745250532781	0.104352436403091	0.940889342981009	0.00219936973593027	0.0453310691985388
OR13G1	1	5	0.0208745250532781	0.104352436403091	0.940889342981009	0.00219936973593027	0.0453310691985388
PCDHA7	1	5	0.0208745250532781	0.104352436403091	0.940889342981009	0.00219936973593027	0.0453310691985388
PCDHB13	1	5	0.0208745250532781	0.104352436403091	0.940889342981009	0.00219936973593027	0.0453310691985388
PCDHB6	1	5	0.0208745250532781	0.104352436403091	0.940889342981009	0.00219936973593027	0.0453310691985388
PCDHGB3	1	5	0.0208745250532781	0.104352436403091	0.940889342981009	0.00219936973593027	0.0453310691985388
PEG3	1	5	0.0208745250532781	0.104352436403091	0.940889342981009	0.00219936973593027	0.0453310691985388
PHLPP1	1	5	0.0208745250532781	0.104352436403091	0.940889342981009	0.00219936973593027	0.0453310691985388
PRKG2	1	5	0.0208745250532781	0.104352436403091	0.940889342981009	0.00219936973593027	0.0453310691985388
RASGRF2	1	5	0.0208745250532781	0.104352436403091	0.940889342981009	0.00219936973593027	0.0453310691985388
REXO1	1	5	0.0208745250532781	0.104352436403091	0.940889342981009	0.00219936973593027	0.0453310691985388
ROR2	1	5	0.0208745250532781	0.104352436403091	0.940889342981009	0.00219936973593027	0.0453310691985388
SACS	1	5	0.0208745250532781	0.104352436403091	0.940889342981009	0.00219936973593027	0.0453310691985388
SEMA3E	1	5	0.0208745250532781	0.104352436403091	0.940889342981009	0.00219936973593027	0.0453310691985388
SERPINB7	1	5	0.0208745250532781	0.104352436403091	0.940889342981009	0.00219936973593027	0.0453310691985388
SFI1	1	5	0.0208745250532781	0.104352436403091	0.940889342981009	0.00219936973593027	0.0453310691985388
SHANK1	1	5	0.0208745250532781	0.104352436403091	0.940889342981009	0.00219936973593027	0.0453310691985388
SLC9A7	1	5	0.0208745250532781	0.104352436403091	0.940889342981009	0.00219936973593027	0.0453310691985388
SMG1	1	5	0.0208745250532781	0.104352436403091	0.940889342981009	0.00219936973593027	0.0453310691985388
SPTBN4	1	5	0.0208745250532781	0.104352436403091	0.940889342981009	0.00219936973593027	0.0453310691985388
SRCAP	1	5	0.0208745250532781	0.104352436403091	0.940889342981009	0.00219936973593027	0.0453310691985388
SRMS	1	5	0.0208745250532781	0.104352436403091	0.940889342981009	0.00219936973593027	0.0453310691985388
ST14	1	5	0.0208745250532781	0.104352436403091	0.940889342981009	0.00219936973593027	0.0453310691985388
SYT16	1	5	0.0208745250532781	0.104352436403091	0.940889342981009	0.00219936973593027	0.0453310691985388
TNFSF14	1	5	0.0208745250532781	0.104352436403091	0.940889342981009	0.00219936973593027	0.0453310691985388
TUBA3C	1	5	0.0208745250532781	0.104352436403091	0.940889342981009	0.00219936973593027	0.0453310691985388
UHRF1BP1L	1	5	0.0208745250532781	0.104352436403091	0.940889342981009	0.00219936973593027	0.0453310691985388
ULK2	1	5	0.0208745250532781	0.104352436403091	0.940889342981009	0.00219936973593027	0.0453310691985388
UNC13C	1	5	0.0208745250532781	0.104352436403091	0.940889342981009	0.00219936973593027	0.0453310691985388
USP35	1	5	0.0208745250532781	0.104352436403091	0.940889342981009	0.00219936973593027	0.0453310691985388
VAV2	1	5	0.0208745250532781	0.104352436403091	0.940889342981009	0.00219936973593027	0.0453310691985388
WDR78	1	5	0.0208745250532781	0.104352436403091	0.940889342981009	0.00219936973593027	0.0453310691985388
WDR90	1	5	0.0208745250532781	0.104352436403091	0.940889342981009	0.00219936973593027	0.0453310691985388
ZCCHC5	1	5	0.0208745250532781	0.104352436403091	0.940889342981009	0.00219936973593027	0.0453310691985388
ZDBF2	1	5	0.0208745250532781	0.104352436403091	0.940889342981009	0.00219936973593027	0.0453310691985388
ZFYVE26	1	5	0.0208745250532781	0.104352436403091	0.940889342981009	0.00219936973593027	0.0453310691985388
ZNF423	1	5	0.0208745250532781	0.104352436403091	0.940889342981009	0.00219936973593027	0.0453310691985388
ZNF608	1	5	0.0208745250532781	0.104352436403091	0.940889342981009	0.00219936973593027	0.0453310691985388
ZPBP	1	5	0.0208745250532781	0.104352436403091	0.940889342981009	0.00219936973593027	0.0453310691985388
EPPK1	7	11	0.0228375866249035	0.327185017574062	0.939575732077848	0.105955102031421	0.0465354447615449
ABCB4	2	6	0.0233945219577794	0.173472920223663	0.98040432007734	0.0170138461595417	0.0465354447615449
ABCC9	2	6	0.0233945219577794	0.173472920223663	0.98040432007734	0.0170138461595417	0.0465354447615449
AGAP3	2	6	0.0233945219577794	0.173472920223663	0.98040432007734	0.0170138461595417	0.0465354447615449
CACNA1B	2	6	0.0233945219577794	0.173472920223663	0.98040432007734	0.0170138461595417	0.0465354447615449
CEP250	2	6	0.0233945219577794	0.173472920223663	0.98040432007734	0.0170138461595417	0.0465354447615449
DCC	2	6	0.0233945219577794	0.173472920223663	0.98040432007734	0.0170138461595417	0.0465354447615449
DCDC1	2	6	0.0233945219577794	0.173472920223663	0.98040432007734	0.0170138461595417	0.0465354447615449
DHX30	2	6	0.0233945219577794	0.173472920223663	0.98040432007734	0.0170138461595417	0.0465354447615449
FAM47C	2	6	0.0233945219577794	0.173472920223663	0.98040432007734	0.0170138461595417	0.0465354447615449
KDR	2	6	0.0233945219577794	0.173472920223663	0.98040432007734	0.0170138461595417	0.0465354447615449
KIAA1244	2	6	0.0233945219577794	0.173472920223663	0.98040432007734	0.0170138461595417	0.0465354447615449
LAMA5	2	6	0.0233945219577794	0.173472920223663	0.98040432007734	0.0170138461595417	0.0465354447615449
NLRP12	2	6	0.0233945219577794	0.173472920223663	0.98040432007734	0.0170138461595417	0.0465354447615449
NLRP7	2	6	0.0233945219577794	0.173472920223663	0.98040432007734	0.0170138461595417	0.0465354447615449
NRK	2	6	0.0233945219577794	0.173472920223663	0.98040432007734	0.0170138461595417	0.0465354447615449
OR2Z1	2	6	0.0233945219577794	0.173472920223663	0.98040432007734	0.0170138461595417	0.0465354447615449
PCDHGA1	2	6	0.0233945219577794	0.173472920223663	0.98040432007734	0.0170138461595417	0.0465354447615449
PPP1R3A	2	6	0.0233945219577794	0.173472920223663	0.98040432007734	0.0170138461595417	0.0465354447615449
PROKR2	2	6	0.0233945219577794	0.173472920223663	0.98040432007734	0.0170138461595417	0.0465354447615449
PRPF8	2	6	0.0233945219577794	0.173472920223663	0.98040432007734	0.0170138461595417	0.0465354447615449
RB1CC1	2	6	0.0233945219577794	0.173472920223663	0.98040432007734	0.0170138461595417	0.0465354447615449
ROBO1	2	6	0.0233945219577794	0.173472920223663	0.98040432007734	0.0170138461595417	0.0465354447615449
SMARCA1	2	6	0.0233945219577794	0.173472920223663	0.98040432007734	0.0170138461595417	0.0465354447615449
SORCS1	2	6	0.0233945219577794	0.173472920223663	0.98040432007734	0.0170138461595417	0.0465354447615449
SPEF2	2	6	0.0233945219577794	0.173472920223663	0.98040432007734	0.0170138461595417	0.0465354447615449
THOC2	2	6	0.0233945219577794	0.173472920223663	0.98040432007734	0.0170138461595417	0.0465354447615449
TJP1	2	6	0.0233945219577794	0.173472920223663	0.98040432007734	0.0170138461595417	0.0465354447615449
TYK2	2	6	0.0233945219577794	0.173472920223663	0.98040432007734	0.0170138461595417	0.0465354447615449
UBE3C	2	6	0.0233945219577794	0.173472920223663	0.98040432007734	0.0170138461595417	0.0465354447615449
USP6	2	6	0.0233945219577794	0.173472920223663	0.98040432007734	0.0170138461595417	0.0465354447615449
DNAH3	5	9	0.0240154573402123	0.286991469581257	0.96742605984827	0.0745770564316564	0.0473853378702038
SPAG17	5	9	0.0240154573402123	0.286991469581257	0.96742605984827	0.0745770564316564	0.0473853378702038
VWF	5	9	0.0240154573402123	0.286991469581257	0.96742605984827	0.0745770564316564	0.0473853378702038
TCF12	14	1	0.0250028047131114	7.63434751952398	324.399806057804	1.14709875638585	0.0492012296499296
