# Supplementary material for: Purine metabolism-related gene expression signature predicts survival outcome and indicates immune microenvironment profile of gliomas
Source: Front Pharmacol. 2022 Nov 10;13:1038272. doi: 10.3389/fphar.2022.1038272 (PMC9685320; doi:10.3389/fphar.2022.1038272)
Supplement: Supplementary file 8 [file Table2.CSV]

annotationDB	ID	Description	setSize	enrichmentScore	NES	pvalue	p.adjust	pathway genes involved in DEGs
msigC2_KEGG	M13950	KEGG_ASTHMA	11	0.820747801	2.783948797	5.21E-08	4.54E-06	HLA-DRA/HLA-DRB1/HLA-DPA1/HLA-DPB1/HLA-DQA1/HLA-DQB1/FCER1G/HLA-DRB5/HLA-DMB/HLA-DMA/HLA-DOA
msigC2_KEGG	M13380	KEGG_NEUROACTIVE_LIGAND_RECEPTOR_INTERACTION	57	-0.423586235	-2.959644212	1.29E-07	5.63E-06	GRIN2C/GABRB2/GLRA3/HTR2A/GRID2/GRIK4/P2RX7/P2RX6/GRIA3/GABRA1/CHRNB2/CHRNA4/GRIN3A/THRA/GRIK2/GRID1/NTSR2/CALCRL/CHRM1/ADCYAP1R1/HRH3/GRIA1/VIPR2/SSTR2/GABRG1/GABRG2/SSTR1/GABRB3/GABBR2/GRIA2/GRIA4/GABRD/GABRA3/PRLHR/GRIN1/GABBR1
msigC2_KEGG	M7098	KEGG_ECM_RECEPTOR_INTERACTION	38	0.52535665	2.787152526	5.65E-07	1.64E-05	COL4A1/COL3A1/SPP1/COL1A1/COL4A2/COL6A2/COL1A2/COL5A2/IBSP/TNC/FN1/LAMC1/LAMB1/COL5A1/CD44/ITGA5/SDC1/THBS1/ITGA7
msigC2_KEGG	M7253	KEGG_FOCAL_ADHESION	65	0.402837025	2.553440534	4.09E-06	7.11E-05	COL4A1/COL3A1/SPP1/COL1A1/COL4A2/COL6A2/COL1A2/VEGFA/COL5A2/FLNC/IBSP/TNC/FN1/MYL12A/LAMC1/ACTN1/PDGFA/LAMB1/COL5A1/ITGA5/ZYX/VAV3/THBS1/ITGA7/CAV1/FLNA/EGFR/PDGFD/COL6A1/SHC1/MYL9/RAC2
msigC2_KEGG	M2890	KEGG_CALCIUM_SIGNALING_PATHWAY	32	-0.485905232	-2.753856707	7.13E-06	8.32E-05	PDE1A/RYR1/CACNA1B/GRIN2C/HTR2A/PPP3CB/P2RX7/P2RX6/ERBB4/ATP2B3/ATP2B2/PRKCA/CAMK2G/PDGFRA/PRKCG/CACNA1A/CD38/SLC8A3/CAMK2A/ADCY2/PLCB1/CHRM1/PRKCB/GNAL/SLC8A2/GRIN1
msigC2_KEGG	M615	KEGG_INTESTINAL_IMMUNE_NETWORK_FOR_IGA_PRODUCTION	14	0.69711889	2.635452017	3.02E-06	6.57E-05	HLA-DRA/HLA-DRB1/HLA-DPA1/HLA-DPB1/HLA-DQA1/HLA-DQB1/HLA-DRB5/CXCR4/HLA-DMB/HLA-DMA/HLA-DOA
msigC2_KEGG	M13103	KEGG_AUTOIMMUNE_THYROID_DISEASE	15	0.671376534	2.613884113	8.61E-06	8.32E-05	HLA-DRA/HLA-DRB1/HLA-DPA1/HLA-DPB1/HLA-DQA1/HLA-DQB1/HLA-DRB5/HLA-DMB/HLA-DMA/HLA-DOA/HLA-B/HLA-A
msigC2_KEGG	M13519	KEGG_GRAFT_VERSUS_HOST_DISEASE	15	0.671376534	2.613884113	8.61E-06	8.32E-05	HLA-DRA/HLA-DRB1/HLA-DPA1/HLA-DPB1/HLA-DQA1/HLA-DQB1/HLA-DRB5/HLA-DMB/HLA-DMA/HLA-DOA/HLA-B/HLA-A
msigC2_KEGG	M18615	KEGG_ALLOGRAFT_REJECTION	15	0.671376534	2.613884113	8.61E-06	8.32E-05	HLA-DRA/HLA-DRB1/HLA-DPA1/HLA-DPB1/HLA-DQA1/HLA-DQB1/HLA-DRB5/HLA-DMB/HLA-DMA/HLA-DOA/HLA-B/HLA-A
msigC2_KEGG	M12294	KEGG_VIRAL_MYOCARDITIS	23	0.569075015	2.590453798	1.86E-05	0.000161399	HLA-DRA/HLA-DRB1/HLA-DPA1/HLA-DPB1/HLA-DQA1/HLA-DQB1/HLA-DRB5/HLA-DMB/CAV1/HLA-DMA/HLA-DOA/HLA-B/HLA-A/ICAM1/RAC2/CASP3/HLA-C/LAMA2/ITGB2
msigC2_REACTOME	M15514	REACTOME_TRANSMISSION_ACROSS_CHEMICAL_SYNAPSES	87	-0.483890158	-3.861264273	1.00E-10	1.27E-08	GABRA5/CACNA2D2/NRGN/SLC1A6/KCNJ3/GRIN2C/GABRB2/CACNG4/GLRA3/CACNA2D3/VAMP2/ABAT/GRIK4/ERBB4/CACNG3/PRKCA/CAMK2G/DLG2/TSPAN7/PRKCG/GRIA3/GABRA1/CHRNB2/NEFL/CACNA1A/CHRNA4/GRIN3A/GNAI1/RAB3A/GRIK2/GAD1/STXBP1/CAMK2A/SYT1/ADCY2/KCNJ10/ADCY5/SLC38A1/SYN2/SLC1A1/SLC1A2/ALDH2/PLCB1/ALDH5A1/PRKCB/RASGRF1/SLC17A7/GRIA1/SLC6A1/TSPOAP1/MAPT/GNAL/CACNG2/TUBB4A/CPLX1/SYN1/SNAP25/GABRG2/GABRB3/GABBR2/GRIA2/G…
msigC2_REACTOME	M543	REACTOME_CELL_CYCLE	155	0.378700947	2.945358095	1.00E-10	1.27E-08	UBE2C/CDC20/MYBL2/TUBA1C/BIRC5/PTTG1/CDKN2C/RRM2/TOP2A/CCNB1/TYMS/TPX2/CCNB2/CDCA8/TK1/KIF2C/FOXM1/AURKB/CENPU/CCNA2/TUBB6/KIF20A/CDK1/SPC24/WEE1/UBE2S/CENPA/H2BC12/HJURP/MCM2/NDC80/CDK2/AURKA/NCAPG/CDC45/NEK2/PCNA/NCAPH/BUB1/GINS2/NUF2/CENPF/PLK1/LMNB1/GTSE1/GINS1/E2F1/NEK6/KIF23/CDK4/SKA1/CENPM/SMC4/BUB1B/CKS1B/OIP5/CDCA5/CENPK/CDC6/RFC2/CENPW/RPA3/MAD2L1/PSMB9/PSMB8/DSN1/CENPH/ZWINT/HMMR/POLR2…
msigC2_REACTOME	M735	REACTOME_NEURONAL_SYSTEM	123	-0.499944966	-4.390981718	1.00E-10	1.27E-08	GABRA5/KCNK1/KCNH8/CACNA2D2/NRGN/KCNC2/SLC1A6/KCNJ3/GRIN2C/GABRB2/CACNG4/KCNAB1/GLRA3/CACNA2D3/NLGN2/VAMP2/ABAT/LRRTM2/GRIK4/SLITRK5/PTPRD/ERBB4/CACNG3/PRKCA/CAMK2G/DLG2/TSPAN7/SHANK1/KCNN1/HCN2/PRKCG/KCNN2/GRIA3/SHANK2/GABRA1/KCND2/CHRNB2/NEFL/CACNA1A/KCNQ5/LRRTM3/CHRNA4/GRIN3A/DLGAP3/NRXN2/GNAI1/KCNN3/RAB3A/KCNK3/GRIK2/GAD1/STXBP1/CAMK2A/SYT1/ADCY2/KCNJ10/ADCY5/SLC38A1/SYN2/KCNQ2/LRRTM4/SLC1A1/…
msigC2_REACTOME	M610	REACTOME_EXTRACELLULAR_MATRIX_ORGANIZATION	115	0.414551369	3.012213061	2.03E-10	1.93E-08	TIMP1/COL4A1/FMOD/SERPINE1/COL3A1/SPP1/COL1A1/COL4A2/COL6A2/MMP9/COL1A2/SERPINH1/EMILIN3/COL5A2/EFEMP2/MMP14/BGN/PCOLCE/LOX/IBSP/TNC/FN1/TGFB2/LUM/LAMC1/ACTN1/PDGFA/LAMB1/COL5A1/CD44/ITGA5/MMP2/SDC1/LOXL1/CD151/EMILIN1/COL8A1/ADAM12/THBS1/ITGA7/MFAP4/FBLN5/EMILIN2/ELN/LOXL2/EFEMP1/COL9A3/CTSK/ICAM1/FBLN1/HSPG2/COL6A1/PLOD2/SDC4/NID1/CAPN5/PLOD1/CTSS
msigC2_REACTOME	M5336	REACTOME_CELL_CYCLE_MITOTIC	140	0.376889592	2.869035981	3.77E-10	2.87E-08	UBE2C/CDC20/MYBL2/TUBA1C/BIRC5/PTTG1/CDKN2C/RRM2/TOP2A/CCNB1/TYMS/TPX2/CCNB2/CDCA8/TK1/KIF2C/FOXM1/AURKB/CENPU/CCNA2/TUBB6/KIF20A/CDK1/SPC24/WEE1/UBE2S/CENPA/H2BC12/MCM2/NDC80/CDK2/AURKA/NCAPG/CDC45/NEK2/PCNA/NCAPH/BUB1/GINS2/NUF2/CENPF/PLK1/LMNB1/GTSE1/GINS1/E2F1/NEK6/KIF23/CDK4/SKA1/CENPM/SMC4/BUB1B/CKS1B/CDCA5/CENPK/CDC6/RFC2/RPA3/MAD2L1/PSMB9/PSMB8/DSN1/CENPH/ZWINT/HMMR/ORC1/H2BC9/H3-3A
msigC2_REACTOME	M16441	REACTOME_INTEGRIN_CELL_SURFACE_INTERACTIONS	33	0.602508348	3.029530095	8.74E-09	5.37E-07	COL4A1/COL3A1/SPP1/COL1A1/COL4A2/COL6A2/COL1A2/COL5A2/IBSP/TNC/FN1/LUM/COL5A1/CD44/ITGA5/COL8A1/THBS1/ITGA7/COL9A3/ICAM1/HSPG2/COL6A1
msigC2_REACTOME	M27620	REACTOME_NEUTROPHIL_DEGRANULATION	117	0.388810734	2.839133349	9.90E-09	5.37E-07	CHI3L1/LTF/FABP5/ANXA2/LGALS3/PTX3/MMP9/TNFAIP6/S100A11/S100A9/PLAU/LYZ/CD58/SERPINA1/S100A8/RNASE2/PYGL/PLAUR/ADGRE5/CD44/CLEC5A/GGH/TMBIM1/FCER1G/BST2/FUCA2/CD93/FCGR2A/HSPA6/C3/CD63/SLC11A1/IQGAP1/FPR1/C5AR1/GSDMD/PRDX4/PPIA/HLA-B/CD14/HLA-A/TYROBP/GUSB/VAMP8/FTL/IQGAP2/HBB/SLPI/SERPINA3/CYBA/HEXB/CTSS/DSN1/CTSC/SERPINB1/B2M/NPC2/HLA-C/CTSZ/DDOST/HP/GLA/CD53/TCIRG1/ITGB2
msigC2_REACTOME	M587	REACTOME_DEGRADATION_OF_THE_EXTRACELLULAR_MATRIX	43	0.534730116	2.942619077	1.39E-08	6.62E-07	TIMP1/COL4A1/COL3A1/SPP1/COL1A1/COL4A2/COL6A2/MMP9/COL1A2/COL5A2/MMP14/FN1/LAMC1/LAMB1/COL5A1/CD44/MMP2/COL8A1/ELN/COL9A3/CTSK/HSPG2/COL6A1/NID1/CAPN5/CTSS/CASP3
msigC2_REACTOME	M27609	REACTOME_INTERLEUKIN_4_AND_INTERLEUKIN_13_SIGNALING	38	0.558191879	2.93464491	2.31E-08	9.29E-07	TIMP1/ANXA1/SAA1/SOCS3/MMP9/IL13RA2/VIM/BIRC5/COL1A2/VEGFA/CXCL8/FN1/CCL2/CEBPD/LIF/HMOX1/MMP2/F13A1
msigC2_REACTOME	M752	REACTOME_NEUROTRANSMITTER_RECEPTORS_AND_POSTSYNAPTIC_SIGNAL_TRANSMISSION	61	-0.431479021	-3.12153471	2.44E-08	9.29E-07	GABRA5/NRGN/KCNJ3/GRIN2C/GABRB2/CACNG4/GLRA3/GRIK4/ERBB4/CACNG3/PRKCA/CAMK2G/DLG2/TSPAN7/PRKCG/GRIA3/GABRA1/CHRNB2/NEFL/CHRNA4/GRIN3A/GNAI1/GRIK2/CAMK2A/ADCY2/KCNJ10/ADCY5/PLCB1/PRKCB/RASGRF1/GRIA1/MAPT/GNAL/CACNG2/TUBB4A/GABRG2/GABRB3/GABBR2/GRIA2/GRIA4/GABRA3/KCNJ9/GRIN1/GABBR1
msigC2_WIKIPATHWAYS	M39457	WP_SYNAPTIC_VESICLE_PATHWAY	20	-0.665378261	-3.15654866	3.78E-08	5.11E-06	CACNA1A/RAB3A/STXBP1/SYT1/SLC38A1/SYN2/SLC17A7/UNC13A/SYP/STX1B/DNM3/CPLX1/SYN1/SNAP25/CPLX2
msigC2_WIKIPATHWAYS	M39718	WP_VITAMIN_D_RECEPTOR_PATHWAY	35	0.56002924	2.850450909	5.84E-08	5.11E-06	SPP1/S100A4/G0S2/IGFBP3/CDKN2C/S100A9/IGFBP5/HLA-DRB1/TGFB2/CA9/S100A8/S100A6/HLA-DQA1/HILPDA/ADGRE5/GADD45A/CDK2/TNFRSF11B
msigC2_WIKIPATHWAYS	M39477	WP_LUNG_FIBROSIS	17	0.702238199	2.790350763	2.27E-07	1.32E-05	TIMP1/SPP1/PTX3/MMP9/PLAU/CXCL8/SERPINA1/CCL2/PDGFA/HMOX1/MMP2
msigC2_WIKIPATHWAYS	M39619	WP_SENESCENCE_AND_AUTOPHAGY_IN_CANCER	31	0.553820795	2.730828146	1.19E-06	5.10E-05	SERPINE1/COL3A1/COL1A1/PLAT/IGFBP3/MMP14/PLAU/CXCL8/IGFBP5/FN1/CXCL14/CD44/PCNA/THBS1/MAP1LC3C/IGFBP7/E2F1
msigC2_WIKIPATHWAYS	M39341	WP_SPINAL_CORD_INJURY	43	0.480317388	2.593708711	1.46E-06	5.10E-05	ANXA1/COL4A1/LGALS3/MMP9/VIM/CXCL10/PLA2G2A/AQP1/PLA2G5/CXCL8/CDK1/CCL2/GADD45A/CDK2/FCGR2A/EFNB2/E2F1/C1QB/CDK4/NGFR/EGR1/EGFR/ICAM1/RHOC/GAP43/CASP3/ZFP36
msigC2_WIKIPATHWAYS	M39565	WP_MIRNA_TARGETS_IN_ECM_AND_MEMBRANE_RECEPTORS	15	0.690136448	2.583942347	2.35E-06	6.37E-05	COL4A1/COL3A1/COL4A2/COL6A2/COL1A2/COL5A2/FN1/LAMC1/COL5A1/THBS1
msigC2_WIKIPATHWAYS	M39641	WP_INFLAMMATORY_RESPONSE_PATHWAY	10	0.778561902	2.528950273	2.55E-06	6.37E-05	COL3A1/COL1A1/COL1A2/FN1/LAMC1/LAMB1/TNFRSF1A/THBS1
msigC2_WIKIPATHWAYS	M39655	WP_COMMON_PATHWAYS_UNDERLYING_DRUG_ADDICTION	12	-0.736101012	-2.718072237	3.09E-06	6.75E-05	PRKCA/PRKCG/GRIA3/GNAI1/CAMK2A/PPP1R1A/PRKCB/GRIA1/GRIA2/GRIA4/GRIN1
msigC2_WIKIPATHWAYS	M39818	WP_IL18_SIGNALING_PATHWAY	63	0.406797758	2.478887524	3.70E-06	7.19E-05	TIMP1/COL3A1/SPP1/COL1A1/PTX3/SOCS3/MMP9/COL1A2/VEGFA/MMP14/CCNB2/CXCL8/RGS16/FN1/CCNA2/TMSB4X/HSPB1/CCL2/HMOX1/MMP2/TNFRSF11B/DES/TNFRSF1A
msigC2_WIKIPATHWAYS	M39719	WP_FOCAL_ADHESIONPI3KAKTMTORSIGNALING_PATHWAY	64	0.404055254	2.470946011	4.65E-06	7.98E-05	COL4A1/COL3A1/SPP1/COL1A1/COL4A2/COL6A2/COL1A2/VEGFA/COL5A2/GNG12/IBSP/TNC/FN1/OSMR/LAMC1/GNG5/ANGPT2/PDGFA/LAMB1/COL5A1/ITGA5/THBS1/ITGA7
msigC5_GOBP	M10444	GO_BEHAVIOR	144	-0.354619973	-3.223692143	1.00E-10	8.51E-09	USP46/PLA2G6/CNTFR/CACNA1B/DGKI/NR1D2/CRTC1/CHD7/ABCA2/ADGRL3/ATAD1/GABRA5/ATP1A2/NRGN/TAFA2/SCN2A/SLC24A2/SCN1A/KCNAB1/NDRG4/PER3/NLGN2/HTR2A/ATP8A2/PPP3CB/CCK/ABAT/MYO5A/CEND1/SLITRK5/MYH14/PRKCZ/PRKCE/SHANK1/PRKCG/NPY/SHANK2/SLC12A5/HDAC4/PAK5/KCND2/CHRNB2/NEGR1/CHRNA4/SLC8A3/CPEB3/NRXN2/SORCS3/CNTNAP4/ADGRB3/ASIC1/THRA/GRIK2/ADAM22/GAD1/DSCAM/HIPK2/KCNJ10/ADCY5/GRID1/SLC1A2/GNAO1/SYT4/C1QL1/U…
msigC5_GOBP	M10617	GO_INFLAMMATORY_RESPONSE	148	0.39039239	3.051677613	1.00E-10	8.51E-09	CHI3L1/TIMP1/ANXA1/SERPINE1/RARRES2/SAA1/SPP1/PTX3/SOCS3/MMP9/CXCL10/PLA2G2A/TNFAIP6/MDK/ADM/S100A9/PBK/CD163/NAMPT/LYZ/CXCL8/F3/HLA-DRB1/FN1/SERPINA1/OSMR/TMSB4X/S100A8/PLSCR1/CCL2/ADGRE5/CD44/HMOX1/SDC1/FCER1G/IL1RAP/ZYX/IGFBP4/TNFRSF1A/THBS1/CXCR4/C3/SLC11A1/MYD88/DPEP1/CCN4/LY96/FPR1/C5AR1/GSDMD/PTN/S1PR3/EGFR/CD14/TREM2/HMGB2/CASP4/ICAM1/TYROBP/HSPG2/CASP1/VAMP8/HAMP/LXN/SERPINF1/C1QA/SERPIN…
msigC5_GOBP	M11274	GO_NEUROTRANSMITTER_TRANSPORT	57	-0.568752045	-4.016765619	1.00E-10	8.51E-09	SYN3/PPFIA3/DOC2B/CACNA1B/DGKI/PPFIA2/SYT9/SNCA/ATP1A2/SLC1A6/SYNGR3/PPP1R9A/VAMP2/HTR2A/SV2B/RIMS3/PRRT2/P2RX7/PRKCG/NAPB/RIMS2/CADPS/CHRNB2/CHRNA4/GRIN3A/SLC6A17/NRXN2/ASIC1/RAB3A/GAD1/STXBP1/CAMK2A/SYT1/KCNJ10/SLC38A1/SYN2/SLC1A2/SYT4/PRKCB/NRXN1/HRH3/SLC17A7/SLC6A1/UNC13A/SYP/TSPOAP1/STX1B/CPLX1/SYN1/SNAP25/SNCG/CPLX2
msigC5_GOBP	M11351	GO_NEUROGENESIS	390	-0.262074181	-2.922345365	1.00E-10	8.51E-09	RET/PARD3/PPFIA2/SORL1/SOX3/SOX1/CRTC1/ABI1/ZEB1/P2RY12/ZHX2/CHD7/ABCA2/ATL1/MCF2/SEMA3G/GPRIN1/SEMA4A/TCF12/ADGRL3/RTN4RL2/KLK6/MYO16/SRRM4/HERC1/SEMA4G/LZTS3/ARL3/NYAP1/GABRA5/LHX5/NPTX1/DNER/APBB1/GABRB2/NEFH/SEMA3D/ZNF804A/SRCIN1/MAPK8IP3/KNDC1/DLG5/NDRG4/ASTN2/RTN4R/RUFY3/PPP1R9A/GPRC5B/MYCBP2/KLF15/PTCH1/UST/ATP8A2/PPP3CB/CCK/HDAC11/RND2/PIK3R1/OLFM1/RNF165/RND1/ARHGAP44/LRTM2/GRID2/CEND1/E…
msigC5_GOBP	M11723	GO_REGULATION_OF_NEUROTRANSMITTER_LEVELS	59	-0.507678123	-3.588101773	1.00E-10	8.51E-09	SYN3/PPFIA3/DOC2B/CACNA1B/DGKI/PPFIA2/SYT9/SNCA/ATP1A2/SLC1A6/SYNGR3/PPP1R9A/VAMP2/HTR2A/ABAT/RIMS3/PRRT2/P2RX7/PRKCG/NAPB/RIMS2/CADPS/CHRNB2/CHRNA4/GRIN3A/NRXN2/ASIC1/RAB3A/GAD1/STXBP1/CAMK2A/SYT1/KCNJ10/SLC38A1/SYN2/SLC1A2/SYT4/ALDH5A1/PRKCB/NRXN1/HRH3/SLC17A7/SLC6A1/UNC13A/SYP/TSPOAP1/STX1B/CPLX1/SYN1/SNAP25/SNCG/CPLX2
msigC5_GOBP	M11874	GO_CELL_CELL_SIGNALING	374	-0.259743441	-2.834295017	1.00E-10	8.51E-09	LHX5/LYNX1/CACNA2D2/ATP1A2/NRGN/NPTX1/CD24/DRP2/KCNC2/SLC1A6/FAM107A/SLC24A2/KCNJ3/GRIN2C/GABRB2/CACNG4/GLRA3/LGR5/PPP1R9A/GPRC5B/NLGN2/VAMP2/HTR2A/PPP3CB/TNRC6C/ABAT/SV2B/RIMS3/PRRT2/GRID2/MYO5A/LRRTM2/PLCL1/GRIK4/P2RX7/ABHD6/SYBU/SLITRK5/P2RX6/VAX2/APC2/NPTXR/LRRC4C/PTPRD/PRKCZ/FGFBP3/CELSR3/DGKB/ARRB1/CACNG3/PRKCA/CAMK2G/PRKCE/DLG2/CXXC4/SHANK1/KCNN1/HCN2/PRKCG/KCNN2/CLSTN2/NPY/FBXW4/NAPB/BRSK…
msigC5_GOBP	M12474	GO_REGULATION_OF_SYNAPTIC_PLASTICITY	61	-0.484933913	-3.468461721	1.00E-10	8.51E-09	NRGN/FAM107A/SLC24A2/GRIN2C/PPP1R9A/VAMP2/PPP3CB/RIMS3/PRRT2/GRID2/LRRTM2/ABHD6/PRKCZ/SHANK1/RIMS2/SHANK2/CD38/SLC8A3/CPEB3/SORCS3/SYNGR1/RAB3A/GRIK2/ADGRB1/STXBP1/CAMK2A/KCNJ10/SYT4/MAP1A/RASGRF1/GRIA1/UNC13A/SYP/CBLN1/MAPT/SLC8A2/SNAP25/NTRK2/SHISA7/KCNB1/GRIN1/JPH4/CPLX2/JPH3/TNR
msigC5_GOBP	M12831	GO_REGULATION_OF_POSTSYNAPTIC_MEMBRANE_POTENTIAL	49	-0.590528392	-3.911416414	1.00E-10	8.51E-09	GRIN2C/GABRB2/GLRA3/PPP1R9A/NLGN2/ABAT/GRID2/RGS7BP/GRIK4/P2RX7/P2RX6/PRKCZ/SHANK1/GRIA3/RIMS2/SHANK2/GABRA1/KCND2/CHRNB2/CHRNA4/GRIN3A/SLC8A3/GRIK2/CELF4/GRID1/CHRM1/NRXN1/SLC17A7/GRIA1/CUX2/MAPK8IP2/CBLN1/STX1B/SLC8A2/GABRG1/GABRG2/GABRB3/GABRD/GABRA3/GRIN1/GABBR1
msigC5_GOBP	M1396	GO_MITOTIC_CELL_CYCLE	211	0.337881201	2.796821224	1.00E-10	8.51E-09	ANXA1/UBE2C/CDC20/MYBL2/TUBA1C/BIRC5/PTTG1/CDKN2C/RRM2/TOP2A/CCNB1/NUSAP1/PBK/PSRC1/TYMS/TPX2/GPNMB/CCNB2/CDCA8/CKS2/BCAT1/KIF2C/SPRY1/FOXM1/AURKB/MELK/CCNA2/TUBB6/KIF4A/KIF20A/CDK1/WEE1/CDKN3/CCL2/UBE2S/CENPA/MCM2/KIFC1/DLGAP5/TACC3/NDC80/CCDC8/GADD45A/CDK2/AURKA/NCAPG/CDC45/NEK2/PCNA/NCAPH/BUB1/NUF2/PRC1/CENPF/PLK1/GTSE1/GINS1/E2F1/IQGAP1/SPRY2/NEK6/FLNA/ECT2/POC1A/SKA3/KIF23/CDK4/SKA1/SMC4/BUB…
msigC5_GOBP	M14034	GO_SYNAPTIC_SIGNALING	200	-0.469229628	-4.600204883	1.00E-10	8.51E-09	PLA2G6/CACNA1B/DGKI/PPFIA2/SYT9/CHRM4/CRTC1/CBLN2/INSYN1/PHF24/ATAD1/SNCA/GABRA5/LYNX1/CACNA2D2/ATP1A2/NRGN/NPTX1/DRP2/SLC1A6/FAM107A/SLC24A2/GRIN2C/GABRB2/CACNG4/GLRA3/PPP1R9A/NLGN2/VAMP2/HTR2A/PPP3CB/ABAT/SV2B/RIMS3/PRRT2/GRID2/MYO5A/LRRTM2/PLCL1/GRIK4/P2RX7/ABHD6/SYBU/SLITRK5/P2RX6/NPTXR/LRRC4C/PTPRD/PRKCZ/DGKB/CACNG3/PRKCE/DLG2/SHANK1/KCNN1/PRKCG/CLSTN2/NPY/NAPB/RIMS2/SHANK2/SLC12A5/GABRA1/CA…
msigC5_GOMF	M12927	GO_EXTRACELLULAR_MATRIX_STRUCTURAL_CONSTITUENT	64	0.589633551	3.709303272	1.00E-10	4.85E-09	CHI3L1/COL4A1/FMOD/POSTN/COL3A1/AEBP1/COL1A1/COL4A2/COL6A2/COL1A2/EMILIN3/COL5A2/EFEMP2/SRPX2/MGP/BGN/TGFBI/PCOLCE/TNC/FN1/LUM/LAMC1/NPNT/CTHRC1/LAMB1/COL5A1/EMILIN1/COL8A1/THBS1/MFAP4/IGFBP7/FBLN5/CCN1/EMILIN2/ELN/EFEMP1/VWA1/COL9A3/FBLN1/HSPG2/COL6A1
msigC5_GOMF	M18082	GO_GATED_CHANNEL_ACTIVITY	86	-0.463773978	-3.684496514	1.00E-10	4.85E-09	SCN8A/KCNJ4/TTYH2/KCNK12/RYR1/CACNA1B/CACNA2D1/GABRA5/KCNK1/KCNH8/CACNA2D2/KCNC2/SCN2A/KCNJ3/SCN1A/GRIN2C/GABRB2/CACNG4/KCNAB1/GLRA3/CACNA2D3/GRID2/GRIK4/P2RX7/TMEM63C/P2RX6/CACNG3/KCNN1/HCN2/KCNN2/GRIA3/GABRA1/KCND2/CHRNB2/CACNA1A/KCNQ5/CHRNA4/GRIN3A/ASIC1/KCNN3/KCNK3/GRIK2/KCNJ10/SCN3A/KCNQ2/GRID1/SCN2B/SLC17A7/GRIA1/TSPOAP1/NALCN/CACNG2/ABCC8/SNAP25/GABRG1/NALF1/KCNJ11/GABRG2/GABRB3/ASIC4/SCN3…
msigC5_GOMF	M18151	GO_PASSIVE_TRANSMEMBRANE_TRANSPORTER_ACTIVITY	108	-0.387557459	-3.248245114	1.00E-10	4.85E-09	GABRA5/KCNK1/KCNH8/CACNA2D2/KCNC2/SCN2A/SLC24A2/KCNJ3/SCN1A/GRIN2C/GABRB2/CACNG4/KCNAB1/SLC24A4/GLRA3/CACNA2D3/GRID2/GRIK4/P2RX7/SLC24A3/SLC14A1/TMEM63C/P2RX6/BEST3/CACNG3/KCNN1/HCN2/KCNN2/GRIA3/GABRA1/KCND2/CHRNB2/CACNA1A/KCNQ5/CHRNA4/GRIN3A/UNC80/SLC1A4/LRRC8A/ASIC1/KCNN3/KCNK3/GRIK2/KCNJ10/SCN3A/KCNQ2/GRID1/SCN2B/SLC17A7/GRIA1/TSPOAP1/NALCN/CACNG2/ABCC8/SNAP25/GABRG1/NALF1/KCNJ11/GABRG2/GABRB3…
msigC5_GOMF	M18216	GO_CATION_TRANSMEMBRANE_TRANSPORTER_ACTIVITY	116	-0.378208514	-3.295967894	1.00E-10	4.85E-09	KCNK1/KCNH8/CACNA2D2/ATP1A2/KCNC2/SLC1A6/SLC15A2/SCN2A/SLC24A2/KCNJ3/SCN1A/GRIN2C/CACNG4/KCNAB1/SLC24A4/CACNA2D3/GRIK4/P2RX7/SLC24A3/TMEM63C/P2RX6/ATP2B3/ATP2B2/CACNG3/KCNN1/HCN2/KCNN2/GRIA3/SLC12A5/KCND2/CHRNB2/CACNA1A/KCNQ5/CHRNA4/GRIN3A/UNC80/SLC1A4/SLC8A3/ASIC1/KCNN3/KCNK3/GRIK2/KCNJ10/SLC38A1/SCN3A/KCNQ2/SCN2B/SLC1A1/SLC1A2/SLC17A7/GRIA1/SLC6A1/TSPOAP1/NALCN/SLC25A48/ATP8A1/CACNG2/SLC8A2/ABC…
msigC5_GOMF	M19194	GO_CATION_CHANNEL_ACTIVITY	77	-0.437740246	-3.402211227	1.00E-10	4.85E-09	KCNK1/KCNH8/CACNA2D2/KCNC2/SCN2A/SLC24A2/KCNJ3/SCN1A/GRIN2C/CACNG4/KCNAB1/SLC24A4/CACNA2D3/GRIK4/P2RX7/SLC24A3/TMEM63C/P2RX6/CACNG3/KCNN1/HCN2/KCNN2/GRIA3/KCND2/CHRNB2/CACNA1A/KCNQ5/CHRNA4/GRIN3A/UNC80/ASIC1/KCNN3/KCNK3/GRIK2/KCNJ10/SCN3A/KCNQ2/SCN2B/GRIA1/TSPOAP1/NALCN/CACNG2/ABCC8/SNAP25/NALF1/KCNJ11/ASIC4/SCN3B/GRIA2/GRIA4/KCNIP3/KCNB1/KCNJ9/GRIN1/KCNIP2
msigC5_GOMF	M26337	GO_ION_TRANSMEMBRANE_TRANSPORTER_ACTIVITY	151	-0.339937016	-3.102906802	1.00E-10	4.85E-09	GABRA5/KCNK1/KCNH8/CACNA2D2/ATP1A2/KCNC2/SLC1A6/SLC15A2/SCN2A/SLC24A2/KCNJ3/SCN1A/GRIN2C/GABRB2/CACNG4/KCNAB1/SLC24A4/GLRA3/CACNA2D3/GRID2/GRIK4/P2RX7/SLC24A3/TMEM63C/P2RX6/ATP2B3/BEST3/ATP2B2/CACNG3/SLC25A18/KCNN1/HCN2/SLC16A9/KCNN2/GRIA3/SLC12A5/GABRA1/KCND2/CHRNB2/CACNA1A/KCNQ5/CHRNA4/GRIN3A/UNC80/SLC1A4/SLC8A3/LRRC8A/SLC22A6/ASIC1/KCNN3/KCNK3/GRIK2/KCNJ10/SLC38A1/SCN3A/KCNQ2/GRID1/SCN2B/SLC1A…
msigC5_GOMF	M18079	GO_METAL_ION_TRANSMEMBRANE_TRANSPORTER_ACTIVITY	86	-0.417226553	-3.314696067	1.88E-10	7.80E-09	KCNK1/KCNH8/CACNA2D2/ATP1A2/KCNC2/SLC1A6/SCN2A/SLC24A2/KCNJ3/SCN1A/GRIN2C/CACNG4/KCNAB1/SLC24A4/CACNA2D3/GRIK4/SLC24A3/ATP2B3/ATP2B2/CACNG3/KCNN1/HCN2/KCNN2/SLC12A5/KCND2/CACNA1A/KCNQ5/GRIN3A/SLC8A3/ASIC1/KCNN3/KCNK3/GRIK2/KCNJ10/SLC38A1/SCN3A/KCNQ2/SCN2B/SLC1A1/SLC1A2/SLC17A7/SLC6A1/TSPOAP1/NALCN/CACNG2/SLC8A2/ABCC8/SNAP25/NALF1/KCNJ11/ASIC4/SCN3B/KCNIP3/KCNB1/KCNJ9/ATP1A3/GRIN1/KCNIP2
msigC5_GOMF	M19177	GO_STRUCTURAL_MOLECULE_ACTIVITY	135	0.384680623	2.912982281	2.31E-10	8.41E-09	CHI3L1/COL4A1/FMOD/POSTN/COL3A1/AEBP1/COL1A1/COL4A2/COL6A2/TUBA1C/VIM/COL1A2/EMILIN3/MSN/COL5A2/EFEMP2/SRPX2/MGP/BGN/TGFBI/RPLP0P6/PCOLCE/HSPB6/TNC/PI3/HLA-DRB1/FN1/TUBB6/LUM/LAMC1/NPNT/ACTN1/CTHRC1/LAMB1/COL5A1/MARVELD1/HMOX1/EMILIN1/COL8A1/DES/THBS1/MFAP4/IGFBP7/FBLN5/RPL39L/LMNB1/TPM4/CCN1/EMILIN2/ELN
msigC5_GOMF	M26373	GO_LIGAND_GATED_ION_CHANNEL_ACTIVITY	41	-0.528388424	-3.301399487	7.37E-09	2.38E-07	GABRA5/KCNK1/KCNJ3/GRIN2C/GABRB2/GLRA3/GRID2/GRIK4/P2RX7/P2RX6/HCN2/GRIA3/GABRA1/CHRNB2/CHRNA4/GRIN3A/ASIC1/GRIK2/KCNJ10/GRID1/SLC17A7/GRIA1/ABCC8/GABRG1/KCNJ11/GABRG2/GABRB3/ASIC4/GRIA2/GRIA4/GABRD/GABRA3/KCNJ9/GRIN1
msigC5_GOMF	M12686	GO_MONOVALENT_INORGANIC_CATION_TRANSMEMBRANE_TRANSPORTER_ACTIVITY	71	-0.407736532	-3.058112718	1.81E-08	5.26E-07	KCNK1/KCNH8/ATP1A2/KCNC2/SLC1A6/SLC15A2/SCN2A/SLC24A2/KCNJ3/SCN1A/KCNAB1/SLC24A4/GRIK4/SLC24A3/KCNN1/HCN2/KCNN2/SLC12A5/KCND2/KCNQ5/SLC8A3/ASIC1/KCNN3/KCNK3/GRIK2/KCNJ10/SLC38A1/SCN3A/KCNQ2/SCN2B/SLC1A1/SLC1A2/SLC17A7/SLC6A1/NALCN/SLC8A2/ABCC8/SNAP25/KCNJ11/ASIC4/SCN3B/KCNIP3/KCNB1/KCNJ9/ATP1A3/ATP6V1G2/KCNIP2
msigC6	M2769	ESC_V6.5_UP_EARLY.V1_DN	55	0.560252065	3.355339273	1.00E-10	5.90E-09	ANXA1/TNFRSF12A/COL4A1/SERPINE1/COL3A1/AEBP1/ANXA2/COL1A1/COL4A2/S100A4/SOCS3/COL1A2/IGFBP3/MGP/BGN/PLAU/PCOLCE/LOX/TNC/CAVIN1/TUBB6/S100A6/EMP1/CD44/ANXA5/LOXL1/TM4SF1/IGFBP7/CCN1/CAV1/CALD1/BCL3
msigC6	M2802	RB_P107_DN.V1_UP	54	0.568314033	3.378291592	1.00E-10	5.90E-09	COL1A1/COL6A2/S100A4/COL1A2/RRM2/CD248/FSTL1/ASF1B/SRPX2/BGN/PCOLCE/KIF4A/FKBP10/CA2/MCM2/COL5A1/CDK2/LOXL1/CDC45/PCNA/NCAPH/PRC1/FBLN5/GTSE1/TCF19/E2F1/PRDX4/CENPK/COL6A1/TAGLN/RFC2/CHAF1B/RPA3/NRM/SERPINF1/MAD2L1/NXT1/CENPH/HMGN2
msigC6	M2892	KRAS.KIDNEY_UP.V1_UP	67	-0.501135247	-3.673525891	1.00E-10	5.90E-09	TSPAN7/NEBL/SLC12A5/GABRA1/NEFL/SERPINI1/AK5/SPARCL1/CPEB3/CPE/KIF5C/SATB1/GRIK2/GAD1/CRYAB/SYT1/PLCB1/PLP1/CDK5R1/NRXN1/SLC6A1/RAPGEF4/NDN/HPCAL4/TUBB4A/DNM3/VIPR2/SNAP25/NAP1L2/ARPP21/GRIA2/TCEAL2/NMNAT2/RTN1/TMEM100/CHGA/SCG3/SNAP91/CHGB/NSG2
msigC6	M2808	CAHOY_NEURONAL	31	-0.634641372	-3.530444756	1.36E-10	6.04E-09	PPFIA2/MAL2/PHF24/GABRA5/NRGN/CCK/SV2B/DYNC1I1/CACNG3/CPNE5/MYT1L/CLSTN2/NAPB/CAMKV/NEFL/SYT13/SLC6A17/CNTNAP4/AMER3/SST/STXBP1/SYT1/NEFM/CELF4/SYT4/GABRG2/GABRD/CALN1/JPH4/RASL10A
msigC6	M2792	CRX_DN.V1_DN	44	0.54120523	3.024891718	1.11E-08	3.93E-07	TIMP1/FABP5/TNFRSF12A/TAGLN2/ANXA2/COL4A2/SOCS3/PLAT/SERPING1/FABP7/PCOLCE/TUBB6/OSMR/S100A6/CEBPD/CD44/TMBIM1/KDELR3/TMEM176A/SEL1L3/S100A16/BCL3/EGR1/HLA-A/SKAP2/LXN/PLOD2/C1QC
msigC6	M2807	CAHOY_ASTROGLIAL	47	0.513219964	2.922690506	2.24E-08	6.61E-07	TIMP1/EMP3/ANXA1/TNFRSF12A/FMOD/SERPINE1/AEBP1/LGALS3/IGFBP3/MSN/SERPING1/PSRC1/GPNMB/LOX/FOXJ1/COL5A1/HMOX1/BST2/COL8A1/C3/FBLN5/LOXL2/CP/TAGLN/CASP1/SPATA6/TSPO
msigC6	M2771	ESC_V6.5_UP_LATE.V1_DN	41	0.51173861	2.779695047	1.33E-06	3.37E-05	TIMP1/ANXA1/SERPINE1/SPP1/S100A4/LGALS3/SOCS3/MGP/SPRY4/BGN/PCOLCE/LOX/PLEKHA4/CAVIN1/S100A6/EMP1/GADD45A/TM4SF1/TCEA3/BCL3/ICAM1/ETV4
msigC6	M2871	CORDENONSI_YAP_CONSERVED_SIGNATURE	25	0.571459249	2.642780537	5.92E-06	0.000130989	SERPINE1/CDC20/BIRC5/CDKN2C/TOP2A/FSTL1/TK1/TGFB2/GGH/THBS1/CENPF/CCN1/FLNA/ECT2/SHCBP1/SH2D4A/HEXB/HMMR
msigC6	M2634	EGFR_UP.V1_UP	59	0.412075781	2.523512155	1.01E-05	0.000199609	ADM/COL5A2/S100A9/ABCC3/GBP1/RGS16/TGFB2/S100A8/CCL2/SOCS2/CEBPD/TCIM/LIF/IGF2BP2/TNFRSF11B/VAV3/DUSP6/SEL1L3/CCN1/LOXL2/BCL3/EGFR/ATF3/ICAM1/DUSP5/RCAN1/PSMB9/HK2/ITGA3/SQOR/SAT1/PDLIM7/TFPI/ELK3/ANGPTL4/GLRX/IRF1/LPAR6/FNDC3B/BACE2/GBP2/JUNB/TMEM45A/TAP1/ITGA2/DUSP4/APOBEC3B
msigC6	M2855	STK33_NOMO_UP	64	0.385773271	2.404867501	1.42E-05	0.000250728	PTX3/TNFAIP6/PLAU/NAMPT/GPNMB/GDF15/DDIT4L/ARL4C/PTGFRN/EMP1/PINLYP/HMOX1/TGIF1/UPP1/FAM114A1/KDELR3/EFNB2/LY96/C5AR1/BCL3/ICAM1/DUSP5/STC1/SAMD9L/SDC4/C1QC/PPCS/LDAF1/TMEM255A/TREM1/ZFP36/BTG3/GBP3
msigH	M5901	HALLMARK_G2M_CHECKPOINT	81	0.509972376	3.345908546	1.00E-10	1.60E-09	UBE2C/CDC20/MYBL2/BIRC5/PTTG1/CDKN2C/TOP2A/NUSAP1/PBK/TPX2/CCNB2/CKS2/KIF2C/HOXC10/AURKB/CCNA2/KIF4A/CDK1/CDKN3/UBE2S/CENPA/H2BC12/MCM2/TROAP/TACC3/NDC80/AURKA/CDC45/NEK2/KPNA2/BUB1/GINS2/PRC1/CENPF/PLK1/LMNB1/E2F1/KIF23/CDK4/SMC4/BCL3/CKS1B/TTK/EZH2/CDC6/DTYMK/MAD2L1/HMMR/HMGN2/ATF5/RACGAP1/EXO1
msigH	M5925	HALLMARK_E2F_TARGETS	81	0.503528619	3.32831542	1.00E-10	1.60E-09	CDC20/MYBL2/BIRC5/PTTG1/CDKN2C/RRM2/TOP2A/ASF1B/CCNB2/CDCA8/TK1/CKS2/KIF2C/AURKB/MELK/UBE2T/KIF4A/CDK1/SPC24/WEE1/CDKN3/UBE2S/MCM2/DLGAP5/TACC3/AURKA/KPNA2/PCNA/PLK1/LMNB1/GINS1/TCF19/CDK4/CENPM/SMC4/BUB1B/PRDX4/TFRC/CKS1B/RAD51AP1/HMGB2/EZH2/TRIP13/RFC2/RNASEH2A/RPA3/MAD2L1/HMMR/DEPDC1/TIMELESS/RACGAP1
msigH	M5930	HALLMARK_EPITHELIAL_MESENCHYMAL_TRANSITION	108	0.574798837	4.102818021	1.00E-10	1.60E-09	IGFBP2/TIMP1/EMP3/NNMT/TNFRSF12A/COL4A1/FMOD/POSTN/SERPINE1/COL3A1/SPP1/COL1A1/COL4A2/COL6A2/PTX3/PDLIM4/VIM/COL1A2/IGFBP3/SERPINH1/VEGFA/COL5A2/EFEMP2/LGALS1/FSTL1/MMP14/MGP/BGN/TGFBI/PCOLCE/CAPG/CXCL8/MEST/LOX/TNC/SFRP4/FN1/LUM/LAMC1/CTHRC1/GPX7/PLAUR/CALU/COL5A1/CD44/ITGA5/MMP2/SDC1/GADD45A/LOXL1/IGFBP4/TNFRSF11B/ADAM12/THBS1/FBLN5/TPM4/CCN1/ELN/LOXL2/FLNA/CALD1
msigH	M5913	HALLMARK_INTERFERON_GAMMA_RESPONSE	75	0.44635753	2.879506391	4.00E-08	4.80E-07	METTL7B/SOCS3/CXCL10/TNFAIP6/SERPING1/NAMPT/C1R/HLA-DRB1/SOD2/CD74/IFITM3/PLSCR1/CCL2/C1S/HLA-DQA1/BST2/UPP1/ISG15/VAMP5/IFI44/MX1/MYD88/HLA-DMA/FPR1/SOCS1/HLA-B/HLA-A/CASP4/ICAM1/CASP1/VAMP8/SAMD9L/OAS3/OAS2/PSMB9/PSMB8/SECTM1/CASP3/B2M/CCL5/CFH/IFITM2/NMI/PARP12/CXCL11/LATS2/TNFAIP2/LGALS3BP/LAP3/FAS/IRF1/TRIM21/FGL2/STAT1/PLA2G4A/EPSTI1/IRF7/TAP1/CDKN1A/CXCL9/FCGR1A/RSAD2/OASL/ST8SIA4
msigH	M5890	HALLMARK_TNFA_SIGNALING_VIA_NFKB	66	0.448625111	2.758094773	1.39E-07	1.34E-06	SERPINE1/PTX3/SOCS3/CXCL10/G0S2/TNFAIP6/VEGFA/PLAU/NAMPT/F3/TNC/SOD2/CCL2/PLAUR/CEBPD/CD44/LIF/GADD45A/TGIF1/CLCF1/CCN1/BCL3/EGR1/FOSL1/ATF3/ICAM1/DUSP5/PHLDA2/RCAN1/JAG1/SDC4/BCL2A1/IFNGR2/ZFP36/BTG3/CCL5/LITAF/SAT1/CXCL11/TNFAIP2/IRF1/GEM/MAP2K3/PPP1R15A/SERPINB8/TRIP10/BHLHE40/KLF10/TLR2/JUNB/HES1/TAP1/DUSP4/CDKN1A/GPR183/JUN/IER5
msigH	M5944	HALLMARK_ANGIOGENESIS	16	0.710549342	2.745597301	2.33E-07	1.86E-06	TIMP1/POSTN/COL3A1/SPP1/S100A4/VEGFA/COL5A2/FSTL1/LUM/PDGFA
msigH	M5946	HALLMARK_COAGULATION	49	0.475487667	2.710862511	7.89E-07	5.41E-06	TIMP1/ANXA1/SERPINE1/MMP9/PLAT/SERPING1/MMP14/GNG12/PLAU/C1R/F3/FN1/SERPINA1/C1S/CFI/MMP2/THBS1/DUSP6/C3/S100A13/CPQ
msigH	M5932	HALLMARK_INFLAMMATORY_RESPONSE	53	0.446890863	2.608899515	4.91E-06	2.73E-05	TIMP1/PDPN/EMP3/SERPINE1/CXCL10/TNFAIP6/ADM/MMP14/NAMPT/CXCL8/F3/RGS16/OSMR/MSR1/CCL2/PLAUR/ITGA5/LIF/CLEC5A/BST2
msigH	M5902	HALLMARK_APOPTOSIS	58	0.425915771	2.560171863	5.13E-06	2.73E-05	TIMP1/ANXA1/TNFRSF12A/LGALS3/PLAT/TOP2A/BGN/SOD2/TGFB2/LUM/IFITM3/EMP1/DPYD/HSPB1/WEE1/CD44/HMOX1/MMP2/GADD45A/CDK2/CAV1/CASP6/CD14/ATF3/HMGB2/CASP4/CASP1/TSPO
msigH	M5921	HALLMARK_COMPLEMENT	68	0.380488272	2.362017501	1.16E-05	5.57E-05	TIMP1/LTF/SERPINE1/COL4A2/LGALS3/PLAT/SERPING1/S100A9/MMP14/C1R/F3/FN1/SERPINA1/PLSCR1/C1S/CA2/PLAUR/ANXA5/FCER1G/DUSP6/C3/S100A13/CPQ/CP/CASP4/DUSP5/CASP1/C1QC/C1QA/CTSS/PSMB9/CTSC/CASP3/ANG
